# Supplementary material for: Budget-Aware Rescue Routing for Low-Overlap Indoor RGB-D Point Cloud Registration
Source: Sensors (Basel). 2026 May 7;26(10):2917. doi: 10.3390/s26102917 (PMC13210820; doi:10.3390/s26102917)
Supplement: Supplementary file 1 [file sensors-26-02917-s001.zip]

Archive with 1 entries (1 files):
- sensors-4261809-supplementary.pdf
